# Supplementary material for: A host subtraction database for virus discovery in human cell line sequencing data
Source: F1000Res. 2019 May 21;7:98. Originally published 2018 Jan 23. [Version 3] doi: 10.12688/f1000research.13580.3 (PMC6556987; doi:10.12688/f1000research.13580.3)
Supplement: Supplementary file 1 [file f1000research-7-21227-s0000.tgz]

Archive with 1 entries (1 files):
- 42e0c41c-241b-41d7-9ee0-9fc75c9a94bf.xlsx
