# Supplementary material for: A host subtraction database for virus discovery in human cell line sequencing data
Source: F1000Res. 2019 May 21;7:98. Originally published 2018 Jan 23. [Version 3] doi: 10.12688/f1000research.13580.3 (PMC6556987; doi:10.12688/f1000research.13580.3)
Supplement: Supplementary file 1 [file f1000research-7-21227-s0000.tgz › 42e0c41c-241b-41d7-9ee0-9fc75c9a94bf.xlsx]

## Sheet: S1
Table S1. Characteristics and accessions of human cell line sequencing data.
	Cell	DNA or	Sendai	Ribo	Illumina	Read	Total	Total	Total	Bio	BioSample	SRR	SRX	SRS	SRP
	Line	RNA	infected?	treated?	Platform	Size (bp)	Pairs	Reads	Bases	Sample	HyperLink	Run ID	Experiment ID	Sample ID	Study ID
	HepG2	DNA	n/a	n/a	MiSeq	300	5448774	10897548	3269264400	SAMN06459506	https://www.ncbi.nlm.nih.gov/biosample/SAMN06459506	SRR5296488	SRX2598757	SRS2006130	SRP091668
	HepG2	DNA	n/a	n/a	NextSeq High	150	143908831	287817662	43172649300	SAMN06459514	https://www.ncbi.nlm.nih.gov/biosample/SAMN06459514	SRR5296494	SRX2598762	SRS2006135	SRP091668
	HepG2	DNA	n/a	n/a	NextSeq High	150	139723650	279447300	41917095000	SAMN06459510	https://www.ncbi.nlm.nih.gov/biosample/SAMN06459510	SRR5296491	SRX2598759	SRS2006132	SRP091668
	HEPG2 TOTAL	DNA					289081255	578162510	88359008700
	HuH-7	DNA	n/a	n/a	MiSeq	300	5141385	10282770	3084831000	SAMN06460036	https://www.ncbi.nlm.nih.gov/biosample/SAMN06460036	SRR5297887	SRX2600076	SRS2006470	SRP091668
	HuH-7	DNA	n/a	n/a	NextSeq High	150	179882914	359765828	53964874200	SAMN06460064	https://www.ncbi.nlm.nih.gov/biosample/SAMN06460064	SRR5297975	SRX2600164	SRS2006478	SRP091668
	HuH-7	DNA	n/a	n/a	NextSeq High	150	127379749	254759498	38213924700	SAMN06460063	https://www.ncbi.nlm.nih.gov/biosample/SAMN06460063	SRR5297924	SRX2600113	SRS2006471	SRP091668
	HUH7 TOTAL	DNA					312404048	624808096	95263629900
	Jurkat	DNA	n/a	n/a	MiSeq	300	4901740	9803480	2941044000	SAMN06458265	https://www.ncbi.nlm.nih.gov/biosample/SAMN06458265	SRR5294049	SRX2596664	SRS2005294	SRP091668
	Jurkat	DNA	n/a	n/a	NextSeq High	150	109237186	218474372	32771155800	SAMN06458214	https://www.ncbi.nlm.nih.gov/biosample/SAMN06458214	SRR5293982	SRX2596625	SRS2005259	SRP091668
	Jurkat	DNA	n/a	n/a	NextSeq High	150	130416978	260833956	39125093400	SAMN06458213	https://www.ncbi.nlm.nih.gov/biosample/SAMN06458213	SRR5293981	SRX2596624	SRS2005258	SRP091668
	JURKAT TOTAL	DNA					244555904	489111808	74837293200
	TOTAL	DNA					846041207	1692082414	258459931800
	HepG2	RNA	none	treated	NextSeq Mid	150	14326421	28652842	4297926300	SAMN06459509	https://www.ncbi.nlm.nih.gov/biosample/SAMN06459509	SRR5296490	SRX2598758	SRS2006131	SRP091668
	HepG2	RNA	none	none	NextSeq Mid	150	13037639	26075278	3911291700	SAMN06459511	https://www.ncbi.nlm.nih.gov/biosample/SAMN06459511	SRR5296492	SRX2598760	SRS2006133	SRP091668
	HepG2	RNA	infected	treated	NextSeq Mid	150	14480868	28961736	4344260400	SAMN06459513	https://www.ncbi.nlm.nih.gov/biosample/SAMN06459513	SRR5296493	SRX2598761	SRS2006134	SRP091668
	HepG2	RNA	infected	none	NextSeq Mid	150	11789742	23579484	3536922600	SAMN06459517	https://www.ncbi.nlm.nih.gov/biosample/SAMN06459517	SRR5296495	SRX2598763	SRS2006136	SRP091668
	HEPG2 TOTAL	RNA					53634670	107269340	16090401000
	HuH-7	RNA	none	treated	NextSeq Mid	150	11221087	22442174	3366326100	SAMN06460066	https://www.ncbi.nlm.nih.gov/biosample/SAMN06460066	SRR5297992	SRX2600181	SRS2006495	SRP091668
	HuH-7	RNA	none	none	NextSeq Mid	150	13122191	26244382	3936657300	SAMN06460065	https://www.ncbi.nlm.nih.gov/biosample/SAMN06460065	SRR5297976	SRX2600165	SRS2006487	SRP091668
	HuH-7	RNA	infected	treated	NextSeq Mid	150	12447681	24895362	3734304300	SAMN06460067	https://www.ncbi.nlm.nih.gov/biosample/SAMN06460067	SRR5297993	SRX2600182	SRS2006496	SRP091668
	HuH-7	RNA	infected	none	NextSeq Mid	150	13802401	27604802	4140720300	SAMN06460068	https://www.ncbi.nlm.nih.gov/biosample/SAMN06460068	SRR5297994	SRX2600183	SRS2006497	SRP091668
	HUH7 TOTAL	RNA					50593360	101186720	15178008000
	Jurkat	RNA	infected	treated	NextSeq Mid	150	14140620	28281240	4242186000	SAMN06458211	https://www.ncbi.nlm.nih.gov/biosample/SAMN06458211	SRR5293979	SRX2596622	SRS2005257	SRP091668
	Jurkat	RNA	none	treated	NextSeq Mid	150	13425241	26850482	4027572300	SAMN06458217	https://www.ncbi.nlm.nih.gov/biosample/SAMN06458217	SRR5293983	SRX2596626	SRS2005260	SRP091668
	Jurkat	RNA	none	none	NextSeq Mid	150	10110686	20221372	3033205800	SAMN06458301	https://www.ncbi.nlm.nih.gov/biosample/SAMN06458301	SRR5295385	SRX2598000	SRS2005770	SRP091668
	Jurkat	RNA	infected	none	NextSeq Mid	150	10267544	20535088	3080263200	SAMN06458218	https://www.ncbi.nlm.nih.gov/biosample/SAMN06458218	SRR5293984	SRX2596627	SRS2005261	SRP091668
	JURKAT TOTAL	RNA					47944091	95888182	14383227300
	TOTAL	RNA					152172121	304344242	45651636300
					0

## Sheet: S2
Table S2. Human reference coverage by cell line reads.
Cell line genomic read pairs were mapped with bowtie2.
Read depth was computed with 'samtools depth'.
The depth computation is imprecise as shown by variance in total combined length per cell line.
		HEPG2	HUH7	JURKAT	AVERAGE
	Sequence Stats
	NextSeq Run 1	287817662	359765828	218474372	288685954
	NextSeq Run 2	279447300	254759498	260833956	2.65014e+08
	Total Reads	567264962	614525326	479308328	5.537e+08
	Coverage	28.3632	30.7263	23.9654	27.685
	Mapped Run 1	269747990	337674180	205062376	270828182
	Mapped Run 2	264747758	241550680	247298590	2.51199e+08
	Total Mapped	534495748	579224860	452360966	5.22027e+08
	Mapped portion	0.942233	0.942557	0.943779	0.942856
	Coverage Range
	0-1	328537	348915	412456	363303
	2-100	422243	463482	450724	445483
	OVER-100	93953	114739	38340	82344
	TOTAL	844733	927136	901520	891130
	Combined Length
	0-1	87300697	95826881	104749492	9.5959e+07
	2-100	3017377724	2966576473	3015558594	2999837597
	OVER-100	7511731	13561603	4645664	8.573e+06
	TOTAL	3112190152	3075964957	3124953750	3.10437e+09
	Average Length
	0-1	265.726	274.642	253.965	264.778
	2-100	7146.07	6400.63	6690.48	6745.73
	OVER-100	79.952	118.195	121.17	106.439
	TOTAL	7491.75	6793.47	7065.61	7116.94
	3000000000		Genome size estimate (for coverage)
	150		Read length estimate (for coverage)

## Sheet: S3
Table S3. Size statistics for Cell Line Contigs (CLCs).
Per cell line, gDNA reads that did not map to the human referece were assembled with CLC de novo.
The NG stats are based on a hypothetical 3 Mbp assembly size.
		HEPG2	HUH7	JURKAT	COMBINED
	count	8032	8883	6772	23687
	sum	3030421	3307960	2672273	9010654
	average	377.29	372.39	394.61	380.41
	median	255	256	259	257
	maximum	14188	9905	9131	14188
	minimum	200	200	200	200
	NG10	2530	3138	2185
	NG20	1368	1600	1227
	NG30	790	870	719
	NG40	459	517	442
	NG50	333	348	311
	NG60	284	297	269
	NG70	257	271	244
	NG80	237	250	222

## Sheet: S4
Table S4. Composition of the SDB.
			source	sequences	bases
			HUH-7	8883	3307960
			HEPG2	8032	3030421
			JURKAT	6772	2672273
			UNIVEC	5456	1049913
			HUMAN	525	3232546710
			MYCO	263	232800861
			PHIX	1	5386
	Note we modified each defline to make post-hoc identification easier.
	For example, contig_62 from HEPG2 was renamed...
	>HEPG2.contig_62:HEPG2

## Sheet: S5
Table S5. Contribution per cell line.
					(A)	(B)	(C)	(D)	(E)	(F)	(G)
					Reads	Portion of	Portion of	Portion of	Portion of	Portion of	Portion of
			Virus	rRNA	subtracted	subtracted	subtracted	subtracted	subtracted	subtracted	subtracted	after	after	after	after	after	after	total reads	reads mapped	SDB	SDB	SDB	SDB	SDB	SDB	SDB	after	after	after	post SDB	post SDB	post SDB	post SDB	post SDB	reads	blast	blast	blast
	Experiment	Cell	treatment	treatment	by SDB1	matching	matching	matching	matching	matching	matching	adapter cut	adapter cut	adapter cut	quality trim	quality trim	quality trim	mapped to	as pairs to	subtotal:	subtotal:	subtotal:	subtotal:	subtotal:	subtotal:	subtotal:	subtraction	subtraction	subtraction	reads map to	reads map to	reads map to	reads map to	microbes	left for	non-microbe	non-microbe	non-microbe
	Type	Line	to cells	to library	(millions)	human ref	HEP CLC	HUH CLC	JUR CLC	any CLC	other	R1 reads	R2 reads	total reads	R1 reads	R2 reads	total reads	SDB	SDB	HUMAN	HEPG2	HUH-7	JURKAT	MYCO	PHIX	UNIVEC	R1 reads	R2 reads	total reads	Ebola	E. coli	Newcastle	Sendai	total reads	blastn	R1+R2	R1	R2
	Test	HEP	Sendai	depletion	24.2289	0.997941	0.000455282	0.000938464	0.000517439	0.00191118	0.000148211	14480868	14480868	28961736	13602158	13602158	27204316	24228949	23682366	24179052	11031	22738	12537	1023	6	2562	1460186	1460186	2920372	6948	1063	69235	2825162	2902408	17964	1364.3	599.033	765.268
	Test	HEP	Sendai	none	21.8259	0.993229	0.00280667	0.00306485	0.000780541	0.00665205	0.000118758	11789742	11789742	23579484	11027577	11027577	22055154	21825895	21697188	21678116	61258	66893	17036	118	4	2470	111499	111499	222998	444	26	3854	212441	216765	6233	769.453	325.997	443.456
	Control	HEP	none	none	24.4262	0.988079	0.00473832	0.00501421	0.00192588	0.0116784	0.000242404	13037639	13037639	26075278	12220743	12220743	24441486	24426181	24247314	24135001	115739	122478	47042	174	4	5743	4536	4536	9072	12	9	230	2199	2450	6622	1055.57	363.82	691.749
	Control	HEP	none	depletion	26.6655	0.997642	0.000556525	0.00101873	0.000649454	0.00222471	0.000133656	14326421	14326421	28652842	13348020	13348020	26696040	26665468	25903378	26602581	14840	27165	17318	1264	3	2297	7202	7202	14404	3	100	36	577	716	13688	1339.13	626.603	712.528
	Test	HUH	Sendai	depletion	21.4378	0.997982	0.000462127	0.000939489	0.000568212	0.00196983	4.83324e-05	12447681	12447681	24895362	11722375	11722375	23444750	21437844	20890084	21394579	9907	19626	11870	716	1	1145	979472	979472	1958944	27907	964	265441	1648171	1942483	16461	980.663	443.49	537.173
	Test	HUH	Sendai	none	25.6127	0.985874	0.00492858	0.00531181	0.00318659	0.013427	0.000698869	13802401	13802401	27604802	12896923	12896923	25793846	25612674	25360638	25250873	124992	134711	80814	228	3	21053	84619	84619	169238	3143	71	20317	131306	154837	14401	1344.97	517.436	827.535
	Control	HUH	none	none	24.7034	0.993934	0.00228062	0.00259127	0.001207	0.00607888	-1.27089e-05	13122191	13122191	26244382	12357743	12357743	24715486	24703375	24538550	24553520	55963	63586	29618	120	4	564	3343	3343	6686	0	13	16	150	179	6507	809.554	257.55	552.004
	Control	HUH	none	depletion	20.9698	0.997909	0.000484906	0.000989371	0.000563826	0.0020381	5.25701e-05	11221087	11221087	22442174	10493888	10493888	20987776	20969810	20552454	20925969	9966	20334	11588	678	4	1271	4048	4048	8096	1	21	9	58	89	8007	831.721	388.451	443.27
	Test	JUR	Sendai	depletion	25.0411	0.997981	0.000459723	0.000930095	0.000594956	0.00198477	3.47028e-05	14140620	14140620	28281240	13294193	13294193	26588386	25041143	24401818	24990573	11512	22696	14518	762	4	1078	761076	761076	1522152	659	699	6707	1501751	1509816	12336	877.838	438.919	438.919
	Test	JUR	Sendai	none	19.1708	0.992734	0.00193698	0.00218164	0.000806386	0.004925	0.00234072	10267544	10267544	20535088	9641783	9641783	19283566	19170839	19021910	19031549	36845	41499	15339	101	2	45504	52379	52379	104758	17	24	354	89853	90248	14510	712.248	356.124	356.124
	Control	JUR	none	none	19.0475	0.995111	0.0018172	0.00206808	0.00101091	0.0048962	-7.15982e-06	10110686	10110686	20221372	9529438	9529438	19058876	19047517	18933474	18954393	34406	39156	19140	97	0	325	3274	3274	6548	1	22	4	110	137	6411	877.531	308.106	569.425
	Control	JUR	none	depletion	25.0837	0.997509	0.000594852	0.00110355	0.000691398	0.0023898	0.0001013	13425241	13425241	26850482	12552450	12552450	25104900	25083658	24527114	25021172	14590	27067	16958	850	2	3019	4985	4985	9970	2	54	12	133	201	9769	959.547	450.466	509.081
			million		1000000

## Sheet: S6
Table S6. Blast characterization of the largest CLCs per cell line.
Characterized by NCBI blast (BLASTN 2.7.1+) megablast to nt, top hit by max HSP score.
	Cell line	QryName	QrySize	Ident	QryCov	Accession	Description
	HepG2	contig_300681	14188	0.99	0.99	AC188786.1	Homo sapiens chromosome 13 clone WI2-2182D8, complete sequence
	HepG2	contig_300679	8624	0.99	0.62	KY503462.1	Homo sapiens clone 241F breakpoint junction genomic sequence
	HuH-7	contig_313662	9905	0.89	0.99	AC175749.2	Pan troglodytes BAC clone CH251-1124N9 from chromosome y, complete sequence
	HuH-7	contig_180814	8067	0.99	0.23	GU268272.1	Homo sapiens contig freeze2_5373 genomic sequence
	Jurkat	contig_94644	9131	0.99	1	AC188786.1	Homo sapiens chromosome 13 clone WI2-2182D8, complete sequence
	Jurkat	contig_199153	8502	0.99	0.24	GU268331.1	Homo sapiens contig freeze2_5643 genomic sequence

## Sheet: S7
Table S7. Top blastn hits for JCVI nonSDB reads. Taxa with 1st, 2nd, 3rd most reads per dataset.
	cell line	treatment	infection	count3	taxon3	name3	count2	taxon2	name2	count1	taxon1	name1
	HEP	depletion	none	180	9595	Gorilla gorilla gorilla	182	1958742	Human ORFeome Gateway entry vector	186	9606	Homo sapiens
	HEP	depletion	none	494	1958742	Human ORFeome Gateway entry vector	526	9595	Gorilla gorilla gorilla	1205	9606	Homo sapiens
	HEP	none	none	36	10090	LK3 transgenic mice	44	9606	Homo sapiens	57	100272	Eukaryota environmental sample
	HEP	none	none	191	9544	Macaca mulatta	208	45219	GTOV	461	9606	Homo sapiens
	HEP	depletion	Sendai	138	9595	Gorilla gorilla gorilla	142	9606	Homo sapiens	147	1958742	Human ORFeome Gateway entry vector
	HEP	depletion	Sendai	453	9595	Gorilla gorilla gorilla	474	1958742	Human ORFeome Gateway entry vector	813	9606	Homo sapiens
	HEP	none	Sendai	45	9606	Homo sapiens	50	8090	Japanese medaka	70	10090	LK3 transgenic mice
	HEP	none	Sendai	100	9544	Macaca mulatta	120	45219	GTOV	472	9606	Homo sapiens
	HUH	depletion	none	111	9606	Homo sapiens	117	9595	Gorilla	165	1958742	Human ORFeome Gateway entry vector
	HUH	depletion	none	336	9595	Gorilla gorilla gorilla	433	1958742	Human ORFeome Gateway entry vector	697	9606	Homo sapiens
	HUH	none	none	45	9606	Homo sapiens	59	100272	Eukaryota environmental sample	64	10090	LK3 transgenic mice
	HUH	none	none	122	45219	GTOV	175	9544	Macaca	643	9606	Homo sapiens
	HUH	depletion	Sendai	106	9606	Homo sapiens	125	9595	Gorilla	127	1958742	Human ORFeome Gateway entry vector
	HUH	depletion	Sendai	414	9595	Gorilla gorilla gorilla	446	1958742	Human ORFeome Gateway entry vector	725	9606	Homo sapiens
	HUH	none	Sendai	38	9606	Homo sapiens	46	10090	LK3 transgenic mice	59	100272	Eukaryota environmental sample
	HUH	none	Sendai	191	9544	Macaca mulatta	237	45219	GTOV	523	9606	Homo sapiens
	JUR	depletion	none	119	9595	Gorilla gorilla gorilla	130	9606	Homo sapiens	166	1958742	Human ORFeome Gateway entry vector
	JUR	depletion	none	409	9595	Gorilla gorilla gorilla	434	1958742	Human ORFeome Gateway entry vector	881	9606	Homo sapiens
	JUR	none	none	37	100272	Eukaryota environmental sample	43	9606	Homo sapiens	53	10090	LK3 transgenic mice
	JUR	none	none	82	45219	GTOV	150	9544	Macaca mulatta	574	9606	Homo sapiens
	JUR	depletion	Sendai	102	9595	Gorilla gorilla gorilla	105	9606	Homo sapiens	135	1958742	Human ORFeome Gateway entry vector
	JUR	depletion	Sendai	348	9595	Gorilla gorilla gorilla	487	1958742	Human ORFeome Gateway entry vector	817	9606	Homo sapiens
	JUR	none	Sendai	34	9606	Homo sapiens	42	100272	Eukaryota environmental sample	59	10090	LK3 transgenic mice
	JUR	none	Sendai	83	45219	GTOV	131	9544	Macaca mulatta	592	9606	Homo sapiens
